# Supplementary material for: Exercise intensity determines circulating levels of Lac-Phe and other exerkines: a randomized crossover trial
Source: Metabolomics. 2025 May 7;21(3):63. doi: 10.1007/s11306-025-02260-0 (PMC12058925; doi:10.1007/s11306-025-02260-0)
Supplement: Supplementary file 7 — Supplementary file7 (XLSX 21 KB) [file 11306_2025_2260_MOESM7_ESM.xlsx]

## Sheet: t1
Exercise intensity determines circulating levels of Lac-Phe and other exerkines: a randomized crossover trial														Corresponding author:
Dirk Weber1, Paola G. Ferrario2, Achim Bub1,2														Dirk Weber
1 Institute of Sports and Sports Science, Karlsruhe Institute of Technology, Karlsruhe, Germany,														Karlsruhe Institute of Technology (KIT)
2 Department of Physiology and Biochemistry of Nutrition, Max Rubner-Institute, Karlsruhe, Germany														Engler-Bunte-Ring 15
														76131 Karlsruhe (Germany)
Metabolomics (Springer)														dirk.weber@kit.edu
Supplementary Table 5 Results for significant intensity-dependent metabolites from the interaction effect between Intensity and Time in separate mixed linear models
The data were log2-transformed prior to analysis. Fold changes, confidence intervals, and standard errors represent log2 values.
p-values were adjusted for the false discovery rate (FDR) using the Benjamini-Hochberg procedure, resulting in q-values.
Metabolite	Super-pathway	Sub-pathway	Degrees of freedom	log2(fold change)	Standard error	Confidence interval	p-value	q-value
succinate	Energy	TCA Cycle	158	1.49	0.11	(1.27, 1.7)	5.67e-28	5.81e-25
fumarate	Energy	TCA Cycle	158	1.26	0.11	(1.04, 1.48)	5.95e-22	3.05e-19
malate	Energy	TCA Cycle	158	1.16	0.10	(0.95, 1.36)	1.65e-21	5.65e-19
lactate	Carbohydrate	Glycolysis, Gluconeogenesis, and Pyruvate Metabolism	158	1.48	0.17	(1.15, 1.8)	1.65e-15	4.24e-13
N-acetylmethionine	Amino Acid	Methionine, Cysteine, SAM and Taurine Metabolism	158	0.55	0.07	(0.42, 0.69)	1.69e-13	3.46e-11
N-lactoyl leucine	Amino Acid	Lactoyl Amino Acid	158	1.31	0.17	(0.98, 1.64)	5.80e-13	9.90e-11
N-acetylphenylalanine	Amino Acid	Phenylalanine Metabolism	158	0.68	0.09	(0.5, 0.86)	1.05e-11	1.54e-09
pantothenate	Cofactors and Vitamins	Pantothenate and CoA Metabolism	158	0.57	0.08	(0.41, 0.72)	2.47e-11	3.16e-09
N-lactoyl phenylalanine	Amino Acid	Lactoyl Amino Acid	158	1.02	0.14	(0.74, 1.31)	3.81e-11	4.34e-09
acetylcarnitine (C2)	Lipid	Fatty Acid Metabolism (Acyl Carnitine, Short Chain)	158	0.83	0.12	(0.6, 1.07)	6.98e-11	7.15e-09
X-24295			158	1.33	0.19	(0.96, 1.71)	1.07e-10	9.94e-09
N-acetyltryptophan	Amino Acid	Tryptophan Metabolism	158	0.89	0.13	(0.63, 1.14)	1.82e-10	1.55e-08
N-lactoyl tyrosine	Amino Acid	Lactoyl Amino Acid	158	1.10	0.16	(0.79, 1.42)	2.01e-10	1.58e-08
oleoylcholine	Lipid	Fatty Acid Metabolism (Acyl Choline)	158	-1.24	0.18	(-1.61, -0.88)	2.72e-10	1.99e-08
vanillylmandelate (VMA)	Amino Acid	Tyrosine Metabolism	158	0.61	0.09	(0.43, 0.79)	5.54e-10	3.79e-08
N-formylmethionine	Amino Acid	Methionine, Cysteine, SAM and Taurine Metabolism	158	0.31	0.05	(0.22, 0.41)	7.92e-10	5.07e-08
3-methyl-2-oxobutyrate	Amino Acid	Leucine, Isoleucine and Valine Metabolism	158	0.52	0.08	(0.37, 0.68)	9.23e-10	5.57e-08
palmitoylcholine	Lipid	Fatty Acid Metabolism (Acyl Choline)	158	-1.33	0.21	(-1.73, -0.92)	1.47e-09	8.36e-08
N-lactoyl valine	Amino Acid	Lactoyl Amino Acid	158	0.70	0.11	(0.48, 0.92)	2.72e-09	1.47e-07
arachidonoylcholine	Lipid	Fatty Acid Metabolism (Acyl Choline)	158	-1.21	0.19	(-1.58, -0.83)	2.90e-09	1.49e-07
N-acetylleucine	Amino Acid	Leucine, Isoleucine and Valine Metabolism	158	0.67	0.11	(0.46, 0.88)	3.50e-09	1.71e-07
4-methyl-2-oxopentanoate	Amino Acid	Leucine, Isoleucine and Valine Metabolism	158	0.53	0.09	(0.36, 0.7)	1.43e-08	6.42e-07
galactosylglycerol	Lipid	Galactosyl Glycerolipids	158	0.76	0.13	(0.51, 1.01)	1.44e-08	6.42e-07
linoleoylcholine	Lipid	Fatty Acid Metabolism (Acyl Choline)	158	-1.02	0.17	(-1.36, -0.68)	1.79e-08	7.63e-07
alpha-hydroxyisocaproate	Amino Acid	Leucine, Isoleucine and Valine Metabolism	158	0.53	0.09	(0.35, 0.7)	2.56e-08	1.05e-06
alpha-ketoglutarate	Energy	TCA Cycle	158	0.62	0.11	(0.41, 0.82)	2.85e-08	1.13e-06
N-acetylvaline	Amino Acid	Leucine, Isoleucine and Valine Metabolism	158	0.57	0.10	(0.37, 0.76)	5.17e-08	1.96e-06
4-hydroxy-2-oxoglutaric acid	Lipid	Fatty Acid, Dicarboxylate	158	1.17	0.21	(0.75, 1.58)	1.35e-07	4.93e-06
N-acetylglutamine	Amino Acid	Glutamate Metabolism	158	0.55	0.10	(0.34, 0.75)	3.86e-07	1.36e-05
N-acetyltyrosine	Amino Acid	Tyrosine Metabolism	158	0.55	0.10	(0.34, 0.75)	4.17e-07	1.42e-05
aconitate [cis or trans]	Energy	TCA Cycle	158	0.34	0.06	(0.21, 0.47)	4.44e-07	1.47e-05
3-methyl-2-oxovalerate	Amino Acid	Leucine, Isoleucine and Valine Metabolism	158	0.44	0.08	(0.28, 0.61)	4.82e-07	1.54e-05
N-lactoyl isoleucine	Amino Acid	Lactoyl Amino Acid	158	0.77	0.16	(0.46, 1.07)	2.29e-06	7.12e-05
N-acetylisoleucine	Amino Acid	Leucine, Isoleucine and Valine Metabolism	158	0.63	0.13	(0.38, 0.88)	2.44e-06	7.27e-05
beta-citrylglutamate	Amino Acid	Glutamate Metabolism	158	0.45	0.09	(0.27, 0.63)	2.48e-06	7.27e-05
tartronate (hydroxymalonate)	Xenobiotics	Food Component/Plant	158	-0.49	0.10	(-0.68, -0.29)	3.01e-06	8.58e-05
2-methylbutyrylglycine	Amino Acid	Leucine, Isoleucine and Valine Metabolism	158	0.70	0.14	(0.41, 0.98)	3.33e-06	9.22e-05
cortisone	Lipid	Corticosteroids	158	0.48	0.10	(0.28, 0.68)	4.70e-06	1.27e-04
stearoylcholine	Lipid	Fatty Acid Metabolism (Acyl Choline)	158	-0.91	0.20	(-1.29, -0.52)	8.90e-06	2.34e-04
sphinganine	Lipid	Sphingolipid Synthesis	158	0.51	0.11	(0.29, 0.74)	1.19e-05	3.05e-04
S-1-pyrroline-5-carboxylate	Amino Acid	Glutamate Metabolism	158	-0.68	0.16	(-0.99, -0.38)	1.92e-05	4.79e-04
xanthine	Nucleotide	Purine Metabolism, (Hypo)Xanthine/Inosine containing	158	0.59	0.14	(0.32, 0.85)	2.56e-05	6.25e-04
kynurenate	Amino Acid	Tryptophan Metabolism	158	0.36	0.08	(0.19, 0.52)	3.56e-05	8.28e-04
X-15503			158	0.40	0.09	(0.22, 0.59)	3.54e-05	8.28e-04
docosahexaenoylcholine	Lipid	Fatty Acid Metabolism (Acyl Choline)	158	-0.78	0.18	(-1.14, -0.42)	4.15e-05	9.45e-04
formiminoglutamate	Amino Acid	Histidine Metabolism	158	0.77	0.18	(0.41, 1.13)	4.32e-05	9.64e-04
2-hydroxybutyrate/2-hydroxyisobutyrate	Amino Acid	Glutathione Metabolism	158	0.54	0.13	(0.28, 0.79)	4.74e-05	1.03e-03
2-stearoyl-GPI (18:0)	Lipid	Lysophospholipid	158	-0.68	0.16	(-1, -0.36)	5.04e-05	1.08e-03
1-stearoyl-2-(hydroxylinoleoyl)-GPC (18:0/18:2(OH))	Lipid	Phosphatidylcholine (PC)	158	0.40	0.10	(0.21, 0.58)	5.58e-05	1.17e-03
choline phosphate	Lipid	Phospholipid Metabolism	158	0.31	0.07	(0.16, 0.45)	6.14e-05	1.26e-03
2-aminoadipate	Amino Acid	Lysine Metabolism	158	0.70	0.17	(0.36, 1.03)	6.58e-05	1.32e-03
pyruvate	Carbohydrate	Glycolysis, Gluconeogenesis, and Pyruvate Metabolism	158	0.74	0.18	(0.39, 1.1)	6.86e-05	1.35e-03
N-acetylglutamate	Amino Acid	Glutamate Metabolism	158	0.35	0.09	(0.18, 0.53)	8.64e-05	1.67e-03
7alpha-hydroxy-3-oxo-4-cholestenoate (7-Hoca)	Lipid	Sterol	158	0.40	0.10	(0.2, 0.61)	1.50e-04	2.84e-03
1-stearoyl-GPI (18:0)	Lipid	Lysophospholipid	158	-0.60	0.16	(-0.91, -0.29)	2.01e-04	3.74e-03
3-(4-hydroxyphenyl)lactate	Amino Acid	Tyrosine Metabolism	158	0.30	0.08	(0.14, 0.46)	2.68e-04	4.90e-03
4-hydroxyphenylpyruvate	Amino Acid	Tyrosine Metabolism	158	1.39	0.37	(0.66, 2.12)	2.73e-04	4.92e-03
X-22776			158	0.84	0.23	(0.4, 1.28)	2.82e-04	4.98e-03
1-palmitoyl-2-(hydroxylinoleoyl)-GPC (16:0/18:2(OH))	Lipid	Phosphatidylcholine (PC)	158	0.32	0.09	(0.15, 0.49)	3.26e-04	5.57e-03
X-14056			158	0.42	0.11	(0.2, 0.64)	3.24e-04	5.57e-03
sphingosine	Lipid	Sphingosines	158	0.43	0.12	(0.2, 0.66)	4.05e-04	6.80e-03
phosphoethanolamine	Lipid	Phospholipid Metabolism	158	0.32	0.09	(0.15, 0.5)	4.15e-04	6.86e-03
adenosine 5'-monophosphate (AMP)	Nucleotide	Purine Metabolism, Adenine containing	158	0.97	0.27	(0.44, 1.5)	4.38e-04	7.02e-03
2'-O-methyluridine	Nucleotide	Pyrimidine Metabolism, Uracil containing	158	0.29	0.08	(0.13, 0.44)	4.36e-04	7.02e-03
dihomo-linolenoyl-choline	Lipid	Fatty Acid Metabolism (Acyl Choline)	158	-0.78	0.22	(-1.2, -0.35)	4.66e-04	7.34e-03
sphinganine-1-phosphate	Lipid	Sphingolipid Synthesis	158	0.31	0.09	(0.14, 0.49)	5.06e-04	7.87e-03
glycerophosphoethanolamine	Lipid	Phospholipid Metabolism	158	0.28	0.08	(0.12, 0.43)	5.74e-04	8.77e-03
inosine	Nucleotide	Purine Metabolism, (Hypo)Xanthine/Inosine containing	158	0.64	0.18	(0.28, 1)	7.31e-04	1.10e-02
N4-acetylcytidine	Nucleotide	Pyrimidine Metabolism, Cytidine containing	158	0.42	0.12	(0.18, 0.66)	7.93e-04	1.18e-02
X-13553			158	0.24	0.07	(0.1, 0.38)	1.06e-03	1.55e-02
creatinine	Amino Acid	Creatine Metabolism	158	0.09	0.03	(0.04, 0.14)	1.09e-03	1.57e-02
spermidine	Amino Acid	Polyamine Metabolism	158	0.40	0.12	(0.16, 0.64)	1.17e-03	1.67e-02
ornithine	Amino Acid	Urea cycle; Arginine and Proline Metabolism	158	-0.23	0.07	(-0.37, -0.09)	1.35e-03	1.89e-02
vanillactate	Amino Acid	Tyrosine Metabolism	158	0.36	0.11	(0.14, 0.58)	1.64e-03	2.27e-02
phenylpyruvate	Amino Acid	Phenylalanine Metabolism	158	0.36	0.11	(0.14, 0.57)	1.71e-03	2.34e-02
N-formylphenylalanine	Amino Acid	Tyrosine Metabolism	158	0.50	0.16	(0.18, 0.82)	2.36e-03	3.18e-02
X-21353			158	0.76	0.25	(0.27, 1.24)	2.67e-03	3.56e-02
picolinoylglycine	Lipid	Fatty Acid Metabolism (Acyl Glycine)	158	0.39	0.13	(0.14, 0.64)	2.71e-03	3.57e-02
1-palmitoyl-GPI (16:0)	Lipid	Lysophospholipid	158	-0.60	0.20	(-0.99, -0.21)	2.91e-03	3.77e-02
X-17351			158	0.64	0.21	(0.22, 1.05)	3.10e-03	3.97e-02
hydantoin-5-propionate	Amino Acid	Histidine Metabolism	158	0.46	0.15	(0.16, 0.76)	3.39e-03	4.29e-02
cys-gly, oxidized	Amino Acid	Glutathione Metabolism	158	0.39	0.13	(0.13, 0.64)	3.59e-03	4.48e-02
X-12707			158	0.43	0.15	(0.14, 0.71)	3.73e-03	4.61e-02
(N(1) + N(8))-acetylspermidine	Amino Acid	Polyamine Metabolism	158	0.24	0.08	(0.08, 0.39)	3.85e-03	4.69e-02
X-25343			158	0.52	0.18	(0.17, 0.87)	4.13e-03	4.98e-02

## Sheet: t2
Metabolite	Super-pathway	Sub-pathway	Degrees of freedom	log2(fold change)	Standard error	Confidence interval	p-value	q-value
N-lactoyl leucine	Amino Acid	Lactoyl Amino Acid	158	1.01	0.17	(0.68, 1.33)	1.05e-08	7.75e-06
N-lactoyl valine	Amino Acid	Lactoyl Amino Acid	158	0.66	0.11	(0.44, 0.88)	1.51e-08	7.75e-06
vanillylmandelate (VMA)	Amino Acid	Tyrosine Metabolism	158	0.53	0.09	(0.35, 0.71)	4.34e-08	1.48e-05
N-lactoyl tyrosine	Amino Acid	Lactoyl Amino Acid	158	0.90	0.16	(0.59, 1.22)	1.06e-07	2.73e-05
alpha-hydroxyisocaproate	Amino Acid	Leucine, Isoleucine and Valine Metabolism	158	0.49	0.09	(0.31, 0.67)	2.12e-07	3.62e-05
N-lactoyl phenylalanine	Amino Acid	Lactoyl Amino Acid	158	0.78	0.14	(0.5, 1.06)	2.07e-07	3.62e-05
acetylcarnitine (C2)	Lipid	Fatty Acid Metabolism (Acyl Carnitine, Short Chain)	158	0.63	0.12	(0.39, 0.86)	4.75e-07	6.95e-05
N-acetylmethionine	Amino Acid	Methionine, Cysteine, SAM and Taurine Metabolism	158	0.35	0.07	(0.21, 0.48)	1.06e-06	1.36e-04
N-lactoyl isoleucine	Amino Acid	Lactoyl Amino Acid	158	0.74	0.16	(0.43, 1.05)	4.98e-06	5.67e-04
2-hydroxybutyrate/2-hydroxyisobutyrate	Amino Acid	Glutathione Metabolism	158	0.60	0.13	(0.35, 0.85)	6.12e-06	6.28e-04
X-24295			158	0.87	0.19	(0.49, 1.25)	1.14e-05	1.06e-03
N-formylmethionine	Amino Acid	Methionine, Cysteine, SAM and Taurine Metabolism	158	0.21	0.05	(0.11, 0.3)	2.85e-05	2.43e-03
N-acetylvaline	Amino Acid	Leucine, Isoleucine and Valine Metabolism	158	0.41	0.10	(0.22, 0.61)	5.14e-05	3.76e-03
X-13553			158	0.30	0.07	(0.16, 0.44)	5.14e-05	3.76e-03
3-(4-hydroxyphenyl)lactate	Amino Acid	Tyrosine Metabolism	158	0.32	0.08	(0.16, 0.48)	1.09e-04	7.46e-03
aconitate [cis or trans]	Energy	TCA Cycle	158	0.25	0.06	(0.13, 0.38)	1.30e-04	8.34e-03
N-acetylphenylalanine	Amino Acid	Phenylalanine Metabolism	158	0.33	0.09	(0.15, 0.51)	4.37e-04	2.63e-02
4-hydroxyphenylpyruvate	Amino Acid	Tyrosine Metabolism	158	1.32	0.37	(0.58, 2.05)	5.54e-04	2.70e-02
oleoylcholine	Lipid	Fatty Acid Metabolism (Acyl Choline)	158	-0.65	0.18	(-1.01, -0.29)	5.15e-04	2.70e-02
arachidonoylcholine	Lipid	Fatty Acid Metabolism (Acyl Choline)	158	-0.68	0.19	(-1.05, -0.3)	5.45e-04	2.70e-02
dihomo-linolenoyl-choline	Lipid	Fatty Acid Metabolism (Acyl Choline)	158	-0.77	0.22	(-1.19, -0.34)	5.09e-04	2.70e-02
2-methylbutyrylglycine	Amino Acid	Leucine, Isoleucine and Valine Metabolism	158	0.50	0.14	(0.22, 0.79)	6.62e-04	3.08e-02
malate	Energy	TCA Cycle	158	0.35	0.10	(0.15, 0.56)	7.84e-04	3.09e-02
4-methyl-2-oxopentanoate	Amino Acid	Leucine, Isoleucine and Valine Metabolism	158	0.30	0.09	(0.13, 0.48)	7.09e-04	3.09e-02
formiminoglutamate	Amino Acid	Histidine Metabolism	158	0.63	0.18	(0.27, 0.99)	7.58e-04	3.09e-02
linoleoylcholine	Lipid	Fatty Acid Metabolism (Acyl Choline)	158	-0.59	0.17	(-0.93, -0.25)	7.61e-04	3.09e-02

## Sheet: t3
Metabolite	Super-pathway	Sub-pathway	Degrees of freedom	log2(fold change)	Standard error	Confidence interval	p-value	q-value
N-lactoyl valine	Amino Acid	Lactoyl Amino Acid	158	0.52	0.11	(0.3, 0.74)	5.43e-06	5.56e-03
3-(4-hydroxyphenyl)lactate	Amino Acid	Tyrosine Metabolism	158	0.33	0.08	(0.17, 0.49)	6.91e-05	2.36e-02
N-lactoyl leucine	Amino Acid	Lactoyl Amino Acid	158	0.69	0.17	(0.36, 1.02)	5.48e-05	2.36e-02

## Sheet: t4
Metabolite	Super-pathway	Sub-pathway	Degrees of freedom	log2(fold change)	Standard error	Confidence interval	p-value	q-value
X-22776			158	1.08	0.23	(0.64, 1.52)	4.19e-06	4.29e-03
N-lactoyl valine	Amino Acid	Lactoyl Amino Acid	158	0.47	0.11	(0.26, 0.69)	3.12e-05	1.60e-02
